# Supplementary material for: Comparison of Methods for Competitive Tests of Pathway Analysis
Source: PLoS One. 2012 Jul 31;7(7):e41018. doi: 10.1371/journal.pone.0041018 (PMC3409204; doi:10.1371/journal.pone.0041018)
Supplement: Table S1 — Type-I error rates and power of the methods for the various scenarios tested in the simulation study. (XLS) [file pone.0041018.s001.xls]

## Sheet: Type-I Error
	Pathway Size	Number of associated SNPs/genes	σ2	TSM_N	TSM_E	TSM_P	FMχ2	FM_P	ARTP	ARTP_E	Hypergeometricpt =0.05	Hypergeometricpt =0.005	Hypergeometricpt =0.01	HypergeometricKS =2000	GSEA
	20	50	4	0.023	0.063	0.059	0.059	0.061	0.05	0.047	0.017	0.007	0.019	0.045	0.05
	20	50	2	0.011	0.045	0.043	0.04	0.045	0.031	0.034	0.011	0.005	0.016	0.041	0.06
	20	50	1	0.018	0.056	0.05	0.058	0.058	0.053	0.051	0.023	0.008	0.025	0.043	0.04
	20	100	4	0.028	0.076	0.067	0.063	0.063	0.051	0.048	0.028	0.006	0.026	0.042	0.03
	20	100	2	0.025	0.064	0.058	0.058	0.058	0.061	0.061	0.025	0.006	0.024	0.05	0.03
	20	100	1	0.022	0.065	0.061	0.054	0.053	0.05	0.049	0.015	0.001	0.019	0.041	0.06
	20	200	4	0.022	0.062	0.057	0.065	0.067	0.063	0.063	0.02	0.006	0.021	0.048	0.06
	20	200	2	0.023	0.054	0.05	0.06	0.061	0.057	0.053	0.02	0.004	0.017	0.04	0.05
	20	200	1	0.02	0.064	0.06	0.053	0.053	0.056	0.051	0.021	0.004	0.014	0.047	0.04
	60	50	4	0.034	0.069	0.059	0.058	0.055	0.044	0.04	0.043	0.031	0.032	0.044	0.09
	60	50	2	0.03	0.051	0.046	0.042	0.046	0.053	0.053	0.028	0.029	0.019	0.031	0.05
	60	50	1	0.031	0.047	0.045	0.047	0.05	0.054	0.051	0.025	0.039	0.03	0.027	0.04
	60	100	4	0.02	0.036	0.035	0.035	0.033	0.037	0.036	0.031	0.032	0.022	0.03	0.02
	60	100	2	0.03	0.058	0.052	0.049	0.048	0.039	0.045	0.036	0.032	0.02	0.041	0.06
	60	100	1	0.032	0.052	0.046	0.044	0.043	0.047	0.04	0.03	0.042	0.026	0.03	0.05
	60	200	4	0.026	0.05	0.048	0.043	0.046	0.045	0.043	0.03	0.036	0.025	0.033	0.04
	60	200	2	0.026	0.05	0.045	0.042	0.041	0.046	0.047	0.031	0.039	0.024	0.031	0.04
	60	200	1	0.024	0.047	0.042	0.042	0.042	0.051	0.051	0.03	0.032	0.028	0.045	0.05
	100	50	4	0.041	0.066	0.057	0.058	0.06	0.046	0.044	0.032	0.01	0.022	0.034	0.05
	100	50	2	0.034	0.058	0.053	0.049	0.053	0.046	0.04	0.03	0.023	0.03	0.034	0.06
	100	50	1	0.035	0.069	0.06	0.059	0.058	0.052	0.053	0.036	0.022	0.026	0.038	0.06
	100	100	4	0.037	0.056	0.047	0.056	0.056	0.046	0.046	0.032	0.017	0.024	0.033	0.09
	100	100	2	0.027	0.06	0.051	0.045	0.047	0.055	0.045	0.041	0.02	0.03	0.038	0.04
	100	100	1	0.034	0.053	0.051	0.046	0.045	0.044	0.046	0.034	0.016	0.015	0.026	0.04
	100	200	4	0.024	0.06	0.048	0.052	0.056	0.042	0.039	0.028	0.023	0.024	0.027	0.01
	100	200	2	0.029	0.041	0.036	0.037	0.037	0.044	0.037	0.028	0.015	0.017	0.038	0.06
	100	200	1	0.041	0.059	0.057	0.049	0.048	0.042	0.041	0.027	0.016	0.023	0.039	0.04
Mean Type-I error				0.0276667	0.0567037	0.0512222	0.0504815	0.0512222	0.0483333	0.0464444	0.0278519	0.0192963	0.0228889	0.0376296	0.0485185

## Sheet: Power
	Pathway Size	Number of associated SNPs/genes	Proportion (α)	σp2	σnp2	TSM_E	TSM_P	FMχ2	FM_P	ARTP	ARTP_E	HypergeometricKS =2000	GSEA
	20	50	0.4	4	2	0.541	0.528	0.761	0.764	0.817	0.817	0.481	0.663
	20	50	0.4	4	1	0.691	0.674	0.909	0.908	0.936	0.94	0.659	0.881
	20	50	0.4	2	1	0.556	0.543	0.764	0.768	0.81	0.816	0.478	0.623
	20	50	0.6	4	2	0.718	0.716	0.894	0.899	0.916	0.908	0.675	0.88
	20	50	0.6	4	1	0.878	0.869	0.979	0.98	0.985	0.985	0.852	0.97
	20	50	0.6	2	1	0.732	0.726	0.895	0.894	0.911	0.905	0.653	0.79
	20	50	1	4	2	0.971	0.971	0.99	0.99	0.992	0.992	0.955	0.98
	20	50	1	4	1	0.996	0.994	1	1	1	1	0.985	0.99
	20	50	1	2	1	0.975	0.974	0.993	0.993	0.993	0.996	0.953	0.99
	20	100	0.4	4	2	0.36	0.347	0.52	0.517	0.543	0.55	0.317	0.37
	20	100	0.4	4	1	0.539	0.522	0.76	0.756	0.802	0.803	0.464	0.62
	20	100	0.4	2	1	0.389	0.375	0.511	0.52	0.579	0.571	0.326	0.46
	20	100	0.6	4	2	0.863	0.852	0.926	0.924	0.924	0.927	0.795	0.6
	20	100	0.6	4	1	0.967	0.963	0.995	0.995	0.987	0.991	0.93	0.85
	20	100	0.6	2	1	0.853	0.842	0.924	0.923	0.909	0.912	0.785	0.5
	20	100	1	4	2	0.491	0.485	0.664	0.654	0.69	0.687	0.42	0.84
	20	100	1	4	1	0.725	0.709	0.875	0.876	0.892	0.891	0.667	0.97
	20	100	1	2	1	0.492	0.474	0.628	0.625	0.655	0.651	0.436	0.84
	20	200	0.4	4	2	0.223	0.208	0.278	0.284	0.279	0.281	0.186	0.25
	20	200	0.4	4	1	0.355	0.346	0.487	0.487	0.524	0.519	0.298	0.33
	20	200	0.4	2	1	0.22	0.203	0.268	0.268	0.271	0.27	0.153	0.18
	20	200	0.6	4	2	0.329	0.316	0.394	0.395	0.4	0.406	0.258	0.16
	20	200	0.6	4	1	0.507	0.495	0.647	0.643	0.667	0.666	0.416	0.52
	20	200	0.6	2	1	0.324	0.307	0.407	0.406	0.408	0.409	0.256	0.28
	20	200	1	4	2	0.579	0.566	0.661	0.663	0.629	0.621	0.488	0.59
	20	200	1	4	1	0.835	0.823	0.9	0.905	0.889	0.893	0.741	0.72
	20	200	1	2	1	0.602	0.587	0.674	0.672	0.649	0.644	0.482	0.41
Mean power for pathway size=20						0.618926	0.607963	0.729778	0.729963	0.742852	0.74263	0.559593	0.639148
	60	50	0.4	4	2	0.911	0.894	0.983	0.985	0.988	0.99	0.776	0.98
	60	50	0.4	4	1	0.947	0.937	0.998	0.998	0.999	0.999	0.843	0.99
	60	50	0.4	2	1	0.891	0.884	0.979	0.982	0.99	0.992	0.777	0.96
	60	50	0.6	4	2	0.987	0.986	1	1	1	0.999	0.958	1
	60	50	0.6	4	1	0.995	0.993	1	0.999	1	1	0.972	1
	60	50	0.6	2	1	0.987	0.983	0.999	0.999	1	0.999	0.954	1
	60	100	0.4	4	2	0.713	0.695	0.825	0.824	0.852	0.851	0.528	0.73
	60	100	0.4	4	1	0.868	0.856	0.959	0.962	0.976	0.974	0.725	0.88
	60	100	0.4	2	1	0.707	0.692	0.828	0.833	0.852	0.857	0.546	0.69
	60	100	0.6	4	2	0.903	0.887	0.957	0.958	0.956	0.952	0.775	0.91
	60	100	0.6	4	1	0.958	0.95	0.992	0.992	0.994	0.994	0.881	0.94
	60	100	0.6	2	1	0.888	0.88	0.952	0.949	0.956	0.958	0.766	0.88
	60	100	1	4	2	0.997	0.997	1	1	0.999	0.999	0.972	0.87
	60	100	1	4	1	0.999	0.999	1	1	1	1	0.987	1
	60	100	1	2	1	0.991	0.991	1	1	1	0.999	0.966	1
	60	200	0.4	4	2	0.422	0.4	0.475	0.473	0.478	0.481	0.256	0.38
	60	200	0.4	4	1	0.614	0.601	0.727	0.729	0.77	0.771	0.461	0.61
	60	200	0.4	2	1	0.413	0.398	0.471	0.467	0.489	0.479	0.257	0.32
	60	200	0.6	4	2	0.618	0.603	0.696	0.698	0.686	0.677	0.436	0.53
	60	200	0.6	4	1	0.842	0.834	0.913	0.913	0.912	0.906	0.702	0.84
	60	200	0.6	2	1	0.645	0.625	0.71	0.711	0.712	0.701	0.488	0.55
	60	200	1	4	2	0.908	0.899	0.936	0.939	0.918	0.92	0.761	0.88
	60	200	1	4	1	0.984	0.979	0.993	0.993	0.989	0.989	0.926	0.98
	60	200	1	2	1	0.904	0.902	0.942	0.944	0.923	0.925	0.788	0.9
Mean Power of Pathway 60						0.837167	0.827708	0.888958	0.8895	0.893292	0.892167	0.729208	0.825833
	100	50	0.4	4	2	0.971	0.966	0.996	0.996	0.999	1	0.911	0.99
	100	50	0.4	4	1	0.977	0.974	1	1	1	1	0.935	1
	100	50	0.4	2	1	0.971	0.964	0.998	0.998	1	1	0.901	0.98
	100	100	0.4	4	2	0.837	0.815	0.915	0.916	0.936	0.928	0.69	0.82
	100	100	0.4	4	1	0.925	0.918	0.98	0.982	0.997	0.994	0.804	0.86
	100	100	0.4	2	1	0.826	0.806	0.901	0.897	0.933	0.925	0.674	0.82
	100	100	0.6	4	2	0.97	0.963	0.985	0.984	0.99	0.988	0.894	0.98
	100	100	0.6	4	1	0.985	0.981	0.998	0.998	0.998	0.998	0.948	0.98
	100	100	0.6	2	1	0.975	0.97	0.99	0.991	0.989	0.988	0.915	0.92
	100	100	1	4	2	0.999	0.997	1	1	1	1	0.991	1
	100	100	1	4	1	0.999	0.999	1	1	1	1	0.996	1
	100	100	1	2	1	1	1	1	1	1	1	0.989	1
	100	200	0.4	4	2	0.559	0.532	0.605	0.604	0.616	0.604	0.408	0.54
	100	200	0.4	4	1	0.768	0.743	0.845	0.846	0.86	0.857	0.623	0.75
	100	200	0.4	2	1	0.565	0.536	0.617	0.62	0.628	0.618	0.368	0.55
	100	200	0.6	4	2	0.762	0.742	0.824	0.82	0.81	0.802	0.592	0.64
	100	200	0.6	4	1	0.926	0.917	0.959	0.963	0.96	0.961	0.813	0.91
	100	200	0.6	2	1	0.798	0.774	0.835	0.837	0.817	0.824	0.621	0.66
	100	200	1	4	2	0.985	0.979	0.992	0.995	0.983	0.982	0.904	0.91
	100	200	1	4	1	0.995	0.995	0.999	1	0.996	0.996	0.995	0.98
	100	200	1	2	1	0.972	0.967	0.978	0.977	0.963	0.964	0.885	0.91
Mean Power of Pathway 100						0.893571	0.882762	0.924619	0.924952	0.927381	0.92519	0.802714	0.866667
Overall Power						0.771778	0.761361	0.839667	0.840014	0.846819	0.845722	0.687042	0.767736
