# Supplementary material for: Comparison of Methods for Competitive Tests of Pathway Analysis
Source: PLoS One. 2012 Jul 31;7(7):e41018. doi: 10.1371/journal.pone.0041018 (PMC3409204; doi:10.1371/journal.pone.0041018)
Supplement: Table S2 — Pathways identified as enriched by the five methods for BMI phenotype. (XLS) [file pone.0041018.s002.xls]

## Sheet: Body Mass Index
Phenotype: Body Mass Index
KEGG DATABASE (186 Pathways)
Pathway Name	Size	TSM_E	FM	ARTP_E	HypergeometricKS =2000	GSEA
KEGG_PURINE_METABOLISM	113	0.00105999	0.00315303	0.00899101	0.0689441	0.032967
KEGG_ALANINE_ASPARTATE_AND_GLUTAMATE_METABOLISM	26	0.00557994	0.00712358	0.016983	0.0303538	0.0639361
KEGG_ARGININE_AND_PROLINE_METABOLISM	33	0.0573394	0.00842853	0.003996	0.105858	0.0659341
KEGG_TYROSINE_METABOLISM	26	0.00122999	0.00139437	0.00599401	0.00990096	0.001998
KEGG_PHENYLALANINE_METABOLISM	12	0.00756992	0.00958316	0.028971	0.0895641	0.0939061
KEGG_GLYCOSAMINOGLYCAN_BIOSYNTHESIS_CHONDROITIN_SULFATE	17	0.142699	0.0488948	0.02997	0.238832	0.0649351
KEGG_ALPHA_LINOLENIC_ACID_METABOLISM	15	0.00400996	0.00391475	0.013986	0.00339298	0.001998
KEGG_RNA_POLYMERASE	21	0.00153998	0.00252652	0.013986	0.00186833	0.00999001
KEGG_HOMOLOGOUS_RECOMBINATION	20	0.0817792	0.0295288	0.031968	0.0646332	0.011988
KEGG_MAPK_SIGNALING_PATHWAY	206	0.000519995	0.000667773	0.00899101	0.000437027	0.000999001
KEGG_AXON_GUIDANCE	89	0.0262497	0.015975	0.033966	0.103597	0.158841
KEGG_COMPLEMENT_AND_COAGULATION_CASCADES	48	0.555754	0.331438	0.048951	0.583534	0.450549
KEGG_LONG_TERM_DEPRESSION	47	0.00889991	0.0086872	0.024975	0.000817637	0.004995
KEGG_INSULIN_SIGNALING_PATHWAY	95	0.00644994	0.00925008	0.025974	0.0205284	0.101898
KEGG_GNRH_SIGNALING_PATHWAY	73	0.0308997	0.0285896	0.048951	0.0675359	0.002997
KEGG_PYRIMIDINE_METABOLISM	65	0.0181398	0.0326892	0.101898	0.093739	0.0839161
KEGG_HISTIDINE_METABOLISM	23	0.0362896	0.0485061	0.0759241	0.249407	0.047952
KEGG_GLYCOSAMINOGLYCAN_BIOSYNTHESIS_HEPARAN_SULFATE	23	0.0525295	0.0463677	0.101898	0.249407	0.476523
KEGG_P53_SIGNALING_PATHWAY	54	0.0227798	0.0348464	0.0879121	0.0494542	0.0909091
KEGG_NEUROTROPHIN_SIGNALING_PATHWAY	99	0.0202098	0.0245514	0.0729271	0.399375	0.137862
KEGG_OLFACTORY_TRANSDUCTION	296	0.0258597	0.0258815	0.0819181	0.394324	0.175824
KEGG_AMYOTROPHIC_LATERAL_SCLEROSIS_ALS	42	0.0214398	0.0245774	0.0609391	0.083926	0.0809191
KEGG_PROSTATE_CANCER	68	0.00652993	0.0140552	0.0599401	0.0191257	0.170829
KEGG_MELANOMA	57	0.0267997	0.039967	0.120879	0.0170108	0.0729271
KEGG_LINOLEIC_ACID_METABOLISM	24	0.140129	0.105398	0.108891	0.134644	0.032967
KEGG_VASCULAR_SMOOTH_MUSCLE_CONTRACTION	75	0.0684393	0.0556091	0.0909091	0.0242392	0.042957
KEGG_ADHERENS_JUNCTION	66	0.147409	0.16298	0.22977	0.0574718	0.047952
KEGG_TIGHT_JUNCTION	101	0.0726393	0.0659203	0.136863	0.00290748	0.032967
KEGG_BASAL_CELL_CARCINOMA	41	0.131949	0.127623	0.135864	0.0135208	0.031968
KEGG_MISMATCH_REPAIR	17	0.0274197	0.050395	0.145854	0.0954609	0.262737
KEGG_MELANOGENESIS	68	0.0605994	0.0764691	0.167832	0.0191257	0.0979021
Number of pathways with p-value less than 0.05		20	23	15	14	14
BIOCARTA DATABASE (217 Pathways)
Pathway Name	Size	TSM_E	FM	ARTP_E	HypergeometricKS =2000	GSEA
BIOCARTA_ATM_PATHWAY	15	0.00728993	0.0177702	0.038961	0.172909	0.158841
BIOCARTA_LAIR_PATHWAY	11	0.0187598	0.00600038	0.013986	0.0673666	0.0599401
BIOCARTA_CLASSIC_PATHWAY	8	0.285537	0.0332293	0.00799201	0.338349	0.00699301
BIOCARTA_COMP_PATHWAY	12	0.753302	0.25705	0.020979	0.551111	0.001998
BIOCARTA_D4GDI_PATHWAY	12	0.0104199	0.0264334	0.036963	0.25929	0.105894
BIOCARTA_RNA_PATHWAY	10	0.262717	0.0417066	0.014985	0.176088	0.000999001
BIOCARTA_MTA3_PATHWAY	10	0.343277	0.112694	0.01998	0.799948	0.372627
BIOCARTA_GATA3_PATHWAY	13	0.762832	0.383369	0.048951	0.596286	0.00899101
BIOCARTA_P53HYPOXIA_PATHWAY	17	0.0250797	0.021709	0.046953	0.0954609	0.125874
BIOCARTA_LECTIN_PATHWAY	8	0.602634	0.0828526	0.017982	0.338349	0.000999001
BIOCARTA_VIP_PATHWAY	19	0.522965	0.241845	0.027972	0.55192	0.023976
BIOCARTA_PLCE_PATHWAY	9	0.0136199	0.0153022	0.026973	0.137784	0.145854
BIOCARTA_MYOSIN_PATHWAY	22	0.469435	0.204621	0.046953	0.0350665	0.002997
BIOCARTA_CHREBP2_PATHWAY	32	0.00382996	0.0074621	0.025974	0.00479328	0.00799201
BIOCARTA_ARF_PATHWAY	13	0.00797992	0.00900258	0.011988	0.00715718	0.012987
BIOCARTA_ACE2_PATHWAY	8	0.0380596	0.037806	0.0639361	0.102799	0.0959041
BIOCARTA_IGF1R_PATHWAY	17	0.0135199	0.0323112	0.0629371	0.238832	0.186813
BIOCARTA_TEL_PATHWAY	15	0.0275997	0.0281804	0.0539461	0.0595106	0.0569431
BIOCARTA_AMI_PATHWAY	12	0.247738	0.212641	0.174825	0.0895641	0.044955
BIOCARTA_DNAFRAGMENT_PATHWAY	7	0.0774292	0.0652463	0.0999001	0.0719848	0.036963
BIOCARTA_NOS1_PATHWAY	13	0.776652	0.51481	0.0929071	0.596286	0.042957
BIOCARTA_RAC1_PATHWAY	19	0.259207	0.248916	0.291708	0.0154701	0.041958
BIOCARTA_MEF2D_PATHWAY	8	0.892391	0.657345	0.130869	0.723968	0.042957
BIOCARTA_PAR1_PATHWAY	26	0.657113	0.497075	0.16983	0.179081	0.020979
BIOCARTA_P53_PATHWAY	14	0.0417896	0.0595413	0.121878	0.14267	0.231768
Number of pathways with p-value less than 0.05		11	12	15	4	15
REACTOME DATABASE (430 pathways)
Pathway Name	Size	TSM_E	FM	ARTP_E	HypergeometricKS =2000	GSEA
REACTOME_AKT_PHOSPHORYLATES_TARGETS_IN_THE_CYTOSOL	12	0.00193998	0.00601021	0.00999001	0.000629194	0.012987
REACTOME_BASE_EXCISION_REPAIR	13	0.00410996	0.0129349	0.025974	0.0328554	0.04995
REACTOME_CASPASE_MEDIATED_CLEAVAGE_OF_CYTOSKELETAL_PROTEINS	8	0.00479995	0.0198277	0.03996	0.102799	0.130869
REACTOME_CD28_CO_STIMULATION	23	0.00854991	0.0108668	0.02997	0.0143166	0.047952
REACTOME_CD28_DEPENDENT_VAV1_PATHWAY	8	0.00403996	0.0174298	0.035964	0.0206285	0.0719281
REACTOME_CDT1_ASSOCIATION_WITH_THE_CDC6_ORC_ORIGIN_COMPLEX	39	0.0238798	0.0169552	0.035964	0.114545	0.017982
REACTOME_COMPLEMENT_CASCADE	13	0.779892	0.348283	0.036963	0.596286	0.004995
REACTOME_GLUCAGON_SIGNALING_IN_METABOLIC_REGULATION	23	0.0099499	0.0128166	0.033966	0.0441446	0.0529471
REACTOME_HDL_MEDIATED_LIPID_TRANSPORT	8	0.00181998	0.00314238	0.00999001	0.0206285	0.03996
REACTOME_M_G1_TRANSITION	46	0.0302997	0.0161989	0.027972	0.23673	0.0819181
REACTOME_METABOLISM_OF_NITRIC_OXIDE	9	0.0216298	0.0212229	0.035964	0.0328269	0.04995
REACTOME_NUCLEOTIDE_LIKE_PURINERGIC_RECEPTORS	11	0.101499	0.033607	0.02997	0.0673666	0.037962
REACTOME_P2Y_RECEPTORS	8	0.122219	0.0264586	0.018981	0.102799	0.0779221
REACTOME_PI3K_AKT_SIGNALLING	32	0.00447996	0.00458511	0.022977	0.0145664	0.0939061
REACTOME_PKA_ACTIVATION	11	0.0102599	0.00789257	0.016983	0.0673666	0.046953
REACTOME_RNA_POLYMERASE_III_CHAIN_ELONGATION	11	0.0220198	0.0146467	0.028971	0.0152344	0.00999001
REACTOME_RNA_POLYMERASE_III_TRANSCRIPTION_INITIATION_FROM_TYPE_2_PROMOTER	16	0.0335597	0.0274309	0.04995	0.0224741	0.004995
REACTOME_RNA_POLYMERASE_III_TRANSCRIPTION_TERMINATION	14	0.0387296	0.0298816	0.035964	0.0450141	0.015984
REACTOME_SEMA3A_PAK_DEPENDENT_AXON_REPULSION	12	0.0135399	0.0117833	0.024975	0.0229715	0.016983
REACTOME_SYNTHESIS_OF_BILE_ACIDS_AND_BILE_SALTS_VIA_24_HYDROXYCHOLESTEROL	8	0.00123999	0.00258928	0.00999001	0.0206285	0.02997
REACTOME_TRKA_SIGNALLING_FROM_THE_PLASMA_MEMBRANE	76	0.0138899	0.0164006	0.040959	0.027492	0.0589411
REACTOME_ACTIVATION_OF_RAC	12	0.00325997	0.000976139	0.002997	0.0895641	0.046953
REACTOME_STABILIZATION_OF_P53	33	0.00839992	0.00696224	0.024975	0.0467739	0.020979
REACTOME_METAL_ION_SLC_TRANSPORTERS	17	0.00466995	0.0124015	0.025974	0.0304682	0.0609391
REACTOME_ASSOCIATION_OF_LICENSING_FACTORS_WITH_THE_PREREPLICATIVE_COMPLEX	12	0.0274597	0.0132473	0.02997	0.25929	0.146853
REACTOME_ADENYLATE_CYCLASE_ACTIVATING_PATHWAY	8	0.0341497	0.0442428	0.0919081	0.102799	0.0949051
REACTOME_BASIGIN_INTERACTIONS	18	0.0206698	0.0396172	0.0939061	0.51362	0.418581
REACTOME_CD28_DEPENDENT_PI3K_AKT_SIGNALING	13	0.0454095	0.0360208	0.0749251	0.114768	0.113886
REACTOME_CELL_DEATH_SIGNALLING_VIA_NRAGE_NRIF_AND_NADE	45	0.0304297	0.0208499	0.0549451	0.0280222	0.041958
REACTOME_COSTIMULATION_BY_THE_CD28_FAMILY	49	0.0241098	0.0263972	0.0649351	0.0513911	0.334665
REACTOME_DNA_REPAIR	72	0.0284097	0.0389945	0.101898	0.0324424	0.00899101
REACTOME_DNA_REPLICATION_PRE_INITIATION	55	0.0670893	0.0403378	0.0519481	0.295656	0.177822
REACTOME_G_ALPHA_Z_SIGNALLING_EVENTS	9	0.0275397	0.0443477	0.0799201	0.137784	0.22977
REACTOME_GS_ALPHA_MEDIATED_EVENTS_IN_GLUCAGON_SIGNALLING	19	0.0236798	0.0417492	0.0889111	0.0514872	0.100899
REACTOME_INTRINSIC_PATHWAY_FOR_APOPTOSIS	20	0.0234098	0.0322994	0.0679321	0.0208133	0.042957
REACTOME_LIPOPROTEIN_METABOLISM	21	0.0386896	0.0384073	0.0579421	0.191958	0.273726
REACTOME_NUCLEOTIDE_EXCISION_REPAIR	30	0.0313597	0.0426463	0.102897	0.0664512	0.026973
REACTOME_OLFACTORY_SIGNALING_PATHWAY	265	0.0185698	0.0193488	0.0839161	0.414927	0.121878
REACTOME_SIGNALING_BY_ROBO_RECEPTOR	24	0.0216098	0.036001	0.0749251	0.279608	0.215784
REACTOME_SIGNALLING_BY_NGF	157	0.0136199	0.0158933	0.0579421	0.00800148	0.00799201
REACTOME_SYNTHESIS_OF_DNA	62	0.0365096	0.0470471	0.101898	0.202354	0.102897
REACTOME_TRANSCRIPTION_COUPLED_NER	28	0.0273897	0.0344777	0.0919081	0.0461221	0.027972
REACTOME_ETHANOL_OXIDATION	5	0.0138099	0.0282581	0.0549451	0.162167	0.132867
REACTOME_APOPTOSIS	91	0.0670293	0.0768718	0.158841	0.12164	0.021978
REACTOME_APOPTOTIC_EXECUTION_PHASE	32	0.267157	0.295309	0.400599	0.526813	0.018981
REACTOME_AUTODEGRADATION_OF_CDH1_BY_CDH1_APC	39	0.0618094	0.0651375	0.106893	0.114545	0.030969
REACTOME_CTLA4_INHIBITORY_SIGNALING	14	0.0866591	0.0953165	0.193806	0.0109698	0.025974
REACTOME_GENES_INVOLVED_IN_APOPTOTIC_CLEAVAGE_OF_CELLULAR_PROTEINS	21	0.0683893	0.10089	0.184815	0.381496	0.021978
REACTOME_NEURORANSMITTER_RECEPTOR_BINDING_AND_DOWNSTREAM_TRANSMISSION_IN_THE_POSTSYNAPTIC_CELL	53	0.143799	0.13644	0.16983	0.0853501	0.00999001
REACTOME_P53_INDEPENDENT_DNA_DAMAGE_RESPONSE	31	0.0588194	0.0551832	0.0729271	0.16693	0.038961
REACTOME_SYNTHESIS_OF_BILE_ACIDS_AND_BILE_SALTS_VIA_7ALPHA_HYDROXYCHOLESTEROL	13	0.234598	0.103139	0.0579421	0.114768	0.011988
REACTOME_TRAFFICKING_OF_AMPA_RECEPTORS	20	0.098039	0.0726986	0.0869131	0.165197	0.030969
REACTOME_TRAFFICKING_OF_GLUR2_CONTAINING_AMPA_RECEPTORS	10	0.332737	0.208084	0.103896	0.176088	0.016983
REACTOME_VIF_MEDIATED_DEGRADATION_OF_APOBEC3G	34	0.0803892	0.0704095	0.0899101	0.121341	0.024975
REACTOME_IONOTROPIC_ACTIVITY_OF_KAINATE_RECEPTORS	6	0.217538	0.126346	0.133866	0.220182	0.035964
REACTOME_ACTIVATION_OF_KAINATE_RECEPTORS_UPON_GLUTAMATE_BINDING	18	0.0784392	0.0829559	0.123876	0.0401134	0.044955
REACTOME_AMINO_ACID_SYNTHESIS_AND_INTERCONVERSION	9	0.322807	0.143316	0.0929071	0.137784	0.00699301
REACTOME_METABLISM_OF_NUCLEOTIDES	50	0.0448696	0.0735297	0.138861	0.200236	0.117882
REACTOME_P75NTR_RECRUITS_SIGNALLING_COMPLEXES	8	0.0497195	0.0528972	0.0809191	0.338349	0.123876
REACTOME_PURINE_METABOLISM	22	0.0343497	0.0556182	0.142857	0.220109	0.236763
REACTOME_REGULATION_OF_RHEB_GTPASE_ACTIVITY_BY_AMPK	8	0.0444996	0.0759419	0.107892	0.102799	0.126873
REACTOME_ZINC_TRANSPORTATION	12	0.0457595	0.0679788	0.134865	0.0895641	0.226773
REACTOME_G_PROTEIN_BETA_GAMMA_SIGNALLING	18	0.122509	0.14698	0.231768	0.0401134	0.127872
Number of pathways with p-value less than 0.05		44	42	25	24	36
