# Supplementary material for: Comparison of Methods for Competitive Tests of Pathway Analysis
Source: PLoS One. 2012 Jul 31;7(7):e41018. doi: 10.1371/journal.pone.0041018 (PMC3409204; doi:10.1371/journal.pone.0041018)
Supplement: Table S3 — Pathways identified as enriched by the five methods for the four endpoints of platelet function. (XLS) [file pone.0041018.s003.xls]

## Sheet: P-selectin Response to Collagen
Phenotype: P-selectin Response to Collagen
KEGG DATABASE (186 pathways)
Pathway Name	Size	TSM_E	FM	ARTP_E	HypergeometricKS =2000	GSEA
KEGG_FATTY_ACID_METABOLISM	31	0.416806	0.161547	0.025974	0.118264	0.0579421
KEGG_VALINE_LEUCINE_AND_ISOLEUCINE_DEGRADATION	35	0.0882491	0.0141593	0.00699301	0.189639	0.185814
KEGG_GLYCOSAMINOGLYCAN_DEGRADATION	15	0.117329	0.0332946	0.015984	0.042694	0.000999001
KEGG_ONE_CARBON_POOL_BY_FOLATE	12	0.0232398	0.0172611	0.030969	0.21668	0.263736
KEGG_PROTEASOME	38	0.116319	0.0247811	0.00899101	0.0270788	0.010989
KEGG_PPAR_SIGNALING_PATHWAY	55	0.184988	0.0675888	0.022977	0.119096	0.136863
KEGG_PEROXISOME	65	0.139229	0.0530025	0.023976	0.0118291	0.025974
KEGG_HEMATOPOIETIC_CELL_LINEAGE	68	0.0245498	0.00831052	0.016983	0.0371858	0.040959
KEGG_OLFACTORY_TRANSDUCTION	327	0.0291097	0.0245896	0.047952	0.202498	0.0849151
KEGG_NOTCH_SIGNALING_PATHWAY	38	0.0278997	0.0358849	0.0689311	0.252107	0.0689311
KEGG_BIOSYNTHESIS_OF_UNSATURATED_FATTY_ACIDS	18	0.0772992	0.0464138	0.0579421	0.45065	0.266733
KEGG_PENTOSE_PHOSPHATE_PATHWAY	20	0.0813292	0.0860267	0.137862	0.0445791	0.0839161
KEGG_SYSTEMIC_LUPUS_ERYTHEMATOSUS	76	0.767672	0.779682	0.877123	0.0244498	0.619381
KEGG_AMINO_SUGAR_AND_NUCLEOTIDE_SUGAR_METABOLISM	31	0.331307	0.196205	0.102897	0.118264	0.014985
KEGG_LINOLEIC_ACID_METABOLISM	26	0.131869	0.173768	0.28971	0.70583	0.02997
KEGG_LYSOSOME	102	0.400026	0.366828	0.252747	0.0929416	0.043956
KEGG_FOCAL_ADHESION	163	0.200808	0.131006	0.0509491	0.217288	0.00799201
KEGG_ECM_RECEPTOR_INTERACTION	70	0.291627	0.190642	0.0879121	0.148263	0.034965
KEGG_GNRH_SIGNALING_PATHWAY	81	0.267787	0.276308	0.376623	0.550114	0.027972
KEGG_ALZHEIMERS_DISEASE	126	0.382766	0.414931	0.56044	0.349482	0.045954
KEGG_PATHOGENIC_ESCHERICHIA_COLI_INFECTION	43	0.435906	0.281195	0.0769231	0.120892	0.035964
KEGG_ALLOGRAFT_REJECTION	29	0.514655	0.483967	0.518482	0.0888965	0.041958
Number of Pathways with p-value less or equal to 0.05		4	8	9	6	13
BIOCARTA DATABASE (217 pathways)
Pathway Name	Size	TSM_E	FM	ARTP_E	HypergeometricKS =2000	GSEA
BIOCARTA_NO1_PATHWAY	24	0.0108899	0.00237593	0.00899101	0.0969508	0.0629371
BIOCARTA_AT1R_PATHWAY	25	0.0336597	0.0178292	0.028971	0.0441422	0.012987
BIOCARTA_BCR_PATHWAY	26	0.0445396	0.0287303	0.042957	0.0535721	0.033966
BIOCARTA_IL2_PATHWAY	16	0.0098999	0.0105759	0.024975	0.0148186	0.002997
BIOCARTA_GSK3_PATHWAY	20	0.235728	0.0958134	0.043956	0.2846	0.0559441
BIOCARTA_PYK2_PATHWAY	24	0.0265097	0.0168421	0.030969	0.0969508	0.036963
BIOCARTA_PPARA_PATHWAY	46	0.0656693	0.0365855	0.045954	0.164582	0.148851
BIOCARTA_NFKB_PATHWAY	18	0.485905	0.243274	0.04995	0.45065	0.180819
BIOCARTA_NUCLEARRS_PATHWAY	9	0.202798	0.0430197	0.01998	0.35122	0.033966
BIOCARTA_PTDINS_PATHWAY	20	0.00546995	0.00135512	0.004995	0.0130515	0.023976
BIOCARTA_EDG1_PATHWAY	22	0.0269997	0.0142125	0.018981	0.0678447	0.02997
BIOCARTA_MYOSIN_PATHWAY	22	0.0311797	0.0168155	0.012987	0.169731	0.296703
BIOCARTA_RAS_PATHWAY	19	0.0251797	0.0128447	0.023976	0.104809	0.022977
BIOCARTA_MEF2D_PATHWAY	9	0.00794992	0.0158602	0.038961	0.112008	0.103896
BIOCARTA_TH1TH2_PATHWAY	15	0.0444996	0.0359096	0.02997	0.00200465	0.001998
BIOCARTA_CREB_PATHWAY	22	0.0487995	0.0316725	0.037962	0.0678447	0.134865
BIOCARTA_TRKA_PATHWAY	10	0.153898	0.0665197	0.048951	0.144502	0.017982
BIOCARTA_VEGF_PATHWAY	22	0.422266	0.164886	0.03996	0.34982	0.015984
BIOCARTA_AKAP95_PATHWAY	9	0.0218898	0.0442687	0.0649351	0.112008	0.15984
BIOCARTA_NDKDYNAMIN_PATHWAY	11	0.0451995	0.0820994	0.151848	0.179603	0.296703
BIOCARTA_NOS1_PATHWAY	14	0.0157798	0.0278883	0.0609391	0.11114	0.0849151
BIOCARTA_STEM_PATHWAY	15	0.0224998	0.0531888	0.126873	0.136029	0.126873
BIOCARTA_GPCR_PATHWAY	22	0.0352696	0.0520132	0.0979021	0.0678447	0.122877
BIOCARTA_PAR1_PATHWAY	26	0.0383796	0.0301761	0.0529471	0.478881	0.271728
BIOCARTA_CACAM_PATHWAY	9	0.0585394	0.04111	0.0579421	0.112008	0.033966
BIOCARTA_PARKIN_PATHWAY	10	0.109739	0.0851236	0.106893	0.0361901	0.00799201
BIOCARTA_EPO_PATHWAY	16	0.310697	0.214831	0.156843	0.162917	0.042957
BIOCARTA_IL4_PATHWAY	9	0.100869	0.0629747	0.0659341	0.112008	0.043956
BIOCARTA_RACCYCD_PATHWAY	22	0.245618	0.159171	0.0889111	0.169731	0.044955
BIOCARTA_NGF_PATHWAY	14	0.447456	0.273018	0.125874	0.294401	0.038961
Number of Pathways with p-value less or equal to 0.05		18	18	18	5	17
REACTOME DATABASE (430 pathways)
Pathway Name	Size	TSM_E	FM	ARTP_E	HypergeometricKS =2000	GSEA
REACTOME_BASIGIN_INTERACTIONS	20	0.0157298	0.0151935	0.03996	0.0445791	0.0999001
REACTOME_CELL_DEATH_SIGNALLING_VIA_NRAGE_NRIF_AND_NADE	46	0.0593994	0.00889897	0.00899101	0.164582	0.0509491
REACTOME_CHYLOMICRON_MEDIATED_LIPID_TRANSPORT	15	0.0529995	0.0209322	0.017982	0.0104425	0.00899101
REACTOME_COLLAGEN_MEDIATED_ACTIVATION_CASCADE	20	0.226628	0.0799155	0.022977	0.523629	0.473526
REACTOME_G_ALPHA_12_13_SIGNALLING_EVENTS	40	0.0109499	0.00111292	0.002997	0.167892	0.015984
REACTOME_GENERIC_TRANSCRIPTION_PATHWAY	25	0.0343497	0.0203569	0.024975	0.113627	0.001998
REACTOME_HORMONE_SENSITIVE_LIPASE_HSL_MEDIATED_TRIACYLGLYCEROL_HYDROLYSIS	8	0.0295997	0.0261879	0.03996	0.298062	0.204795
REACTOME_METABOLISM_OF_NITRIC_OXIDE	10	0.00149999	0.000494026	0.003996	0.0361901	0.003996
REACTOME_MYD88_CASCADE	15	0.509115	0.233481	0.043956	0.624517	0.33966
REACTOME_NOTCH_HLH_TRANSCRIPTION_PATHWAY	11	0.0300797	0.0121309	0.013986	0.0508962	0.004995
REACTOME_NRAGE_SIGNALS_DEATH_THROUGH_JNK	34	0.0179398	0.0018432	0.001998	0.0811528	0.038961
REACTOME_NUCLEAR_RECEPTOR_TRANSCRIPTION_PATHWAY	35	0.0556994	0.015618	0.016983	0.0402876	0.04995
REACTOME_OLFACTORY_SIGNALING_PATHWAY	293	0.0147199	0.0113378	0.038961	0.0950563	0.028971
REACTOME_P75_NTR_RECEPTOR_MEDIATED_SIGNALLING	62	0.0384796	0.00370838	0.003996	0.128515	0.025974
REACTOME_P75NTR_RECRUITS_SIGNALLING_COMPLEXES	8	0.682973	0.283176	0.032967	0.689236	0.0849151
REACTOME_P75NTR_SIGNALS_VIA_NFKB	11	0.559414	0.20888	0.041958	0.452521	0.041958
REACTOME_PEROXISOMAL_LIPID_METABOLISM	17	0.297107	0.0685818	0.014985	0.191517	0.106893
REACTOME_PLATELET_ACTIVATION_TRIGGERS	51	0.451925	0.272939	0.032967	0.550381	0.74026
REACTOME_PLATELET_ADHESION_TO_EXPOSED_COLLAGEN	12	0.243858	0.0513366	0.011988	0.21668	0.0809191
REACTOME_RHO_GTPASE_CYCLE	84	0.0816492	0.0350606	0.013986	0.245945	0.0629371
REACTOME_SIGNALING_BY_BMP	20	0.00610994	0.00435267	0.012987	0.124885	0.043956
REACTOME_SIGNALING_BY_ROBO_RECEPTOR	24	0.00169998	0.00336829	0.01998	0.0111847	0.003996
REACTOME_SIGNALING_BY_TGF_BETA	15	0.0119699	0.00391473	0.011988	0.042694	0.014985
REACTOME_SIGNALING_BY_VEGF	9	0.249908	0.0530162	0.011988	0.35122	0.040959
REACTOME_SIGNALLING_BY_NGF	169	0.103749	0.0220541	0.003996	0.355714	0.016983
REACTOME_ACTIVATION_OF_RAC	12	0.00931991	0.0106436	0.035964	0.0683728	0.0559441
REACTOME_PURINE_RIBONUCLEOSIDE_MONOPHOSPHATE_BIOSYNTHESIS	9	0.0792692	0.04313	0.044955	0.35122	0.324675
REACTOME_CELL_SURFACE_INTERACTIONS_AT_THE_VASCULAR_WALL	71	0.0379596	0.0246918	0.0539461	0.160265	0.0519481
REACTOME_FORMATION_AND_MATURATION_OF_MRNA_TRANSCRIPT	116	0.0438596	0.0603669	0.183816	0.101782	0.193806
REACTOME_GENE_EXPRESSION	323	0.0387796	0.0455174	0.167832	0.0812709	0.0959041
REACTOME_GLUTATHIONE_CONJUGATION	15	0.0289997	0.0366944	0.0679321	0.042694	0.11988
REACTOME_INACTIVATION_OF_APC_VIA_DIRECT_INHIBITION_OF_THE_APCOMPLEX	16	0.0456095	0.0694781	0.123876	0.373473	0.142857
REACTOME_SEMA4D_INDUCED_CELL_MIGRATION_AND_GROWTH_CONE_COLLAPSE	18	0.0483795	0.0624127	0.131868	0.45065	0.0959041
REACTOME_TRAFFICKING_OF_GLUR2_CONTAINING_AMPA_RECEPTORS	11	0.0446196	0.0586572	0.123876	0.179603	0.346653
REACTOME_ACTIVATION_OF_BH3_ONLY_PROTEINS	12	0.0503295	0.0455984	0.0929071	0.499689	0.103896
REACTOME_BRANCHED_CHAIN_AMINO_ACID_CATABOLISM	11	0.0751692	0.0416396	0.0589411	0.179603	0.154845
REACTOME_CLATHRIN_DERIVED_VESICLE_BUDDING	47	0.0646094	0.0469795	0.0639361	0.0469655	0.128871
REACTOME_MEMBRANE_TRAFFICKING	63	0.0522095	0.0489496	0.0919081	0.0407904	0.147852
REACTOME_COPI_MEDIATED_TRANSPORT	9	0.0501095	0.0623126	0.0839161	0.0242794	0.0979021
REACTOME_HIV_INFECTION	141	0.160428	0.172897	0.263736	0.0137746	0.035964
REACTOME_HOST_INTERACTIONS_OF_HIV_FACTORS	90	0.175288	0.155166	0.163836	0.0166897	0.018981
REACTOME_LATE_PHASE_OF_HIV_LIFE_CYCLE	69	0.129079	0.161095	0.301698	0.0417649	0.26973
REACTOME_REGULATION_OF_INSULIN_SECRETION	151	0.213768	0.23199	0.363636	0.0326557	0.00999001
REACTOME_SNRNP_ASSEMBLY	37	0.124289	0.0936642	0.0789211	0.0226257	0.020979
REACTOME_GLUCOSE_TRANSPORT	29	0.101709	0.104543	0.150849	0.0352328	0.0739261
REACTOME_TRANSPORT_OF_THE_SLBP_INDEPENDENT_MATURE_MRNA	23	0.0902191	0.110035	0.20979	0.0286566	0.104895
REACTOME_FURTHER_PLATELET_RELEASATE	17	0.138379	0.126005	0.187812	0.412464	0.035964
REACTOME_GLUCOSE_REGULATION_OF_INSULIN_SECRETION	111	0.231468	0.251379	0.40959	0.112213	0.016983
REACTOME_INTEGRATION_OF_ENERGY_METABOLISM	165	0.473655	0.478462	0.61039	0.0570244	0.024975
REACTOME_LIPOPROTEIN_METABOLISM	24	0.423356	0.252568	0.0909091	0.0969508	0.032967
REACTOME_REGULATION_OF_LIPID_METABOLISM_BY_PEROXISOME_PROLIFERATOR_ACTIVATED_RECEPTOR_ALPHA	47	0.447886	0.315381	0.104895	0.0969057	0.047952
REACTOME_CELL_JUNCTION_ORGANIZATION	70	0.215508	0.221733	0.325674	0.148263	0.045954
Number of Pathways with p-value less or equal to 0.05		20	26	27	15	25

## Sheet: P-selectin Response to ADP
Phenotype: P-selectin Response to ADP
KEGG DATABASE (186 pathways)
Pathway Name	Size	TSM_E	FM	ARTP_E	HypergeometricKS =2000	GSEA
KEGG_PROPANOATE_METABOLISM	28	0.587044	0.27592	0.033966	0.539718	0.045954
KEGG_PANTOTHENATE_AND_COA_BIOSYNTHESIS	14	0.212968	0.0806483	0.040959	0.11114	0.032967
KEGG_LIMONENE_AND_PINENE_DEGRADATION	8	0.674523	0.283189	0.034965	0.689236	0.0969031
KEGG_GAP_JUNCTION	67	0.00920991	0.00947715	0.023976	0.0640094	0.173826
KEGG_FC_EPSILON_RI_SIGNALING_PATHWAY	67	0.0546295	0.0458858	0.045954	0.115286	0.002997
KEGG_GLYCINE_SERINE_AND_THREONINE_METABOLISM	25	0.0470395	0.0617039	0.146853	0.246317	0.278721
KEGG_APOPTOSIS	70	0.0111699	0.0175728	0.0719281	0.00485484	0.022977
KEGG_T_CELL_RECEPTOR_SIGNALING_PATHWAY	93	0.00734993	0.0144463	0.0639361	0.277612	0.0909091
KEGG_B_CELL_RECEPTOR_SIGNALING_PATHWAY	63	0.0488995	0.0684156	0.196803	0.230703	0.044955
KEGG_INSULIN_SIGNALING_PATHWAY	109	0.0234398	0.0326572	0.0979021	0.220957	0.115884
KEGG_PATHOGENIC_ESCHERICHIA_COLI_INFECTION	43	0.0146499	0.0222136	0.0569431	0.0588195	0.0509491
KEGG_VEGF_SIGNALING_PATHWAY	68	0.0544795	0.0488927	0.0699301	0.125762	0.003996
KEGG_FOLATE_BIOSYNTHESIS	9	0.102899	0.109777	0.161838	0.0242794	0.170829
KEGG_MATURITY_ONSET_DIABETES_OF_THE_YOUNG	22	0.130159	0.119906	0.112887	0.0225047	0.023976
KEGG_AMYOTROPHIC_LATERAL_SCLEROSIS_ALS	47	0.106389	0.106439	0.172827	0.0469655	0.037962
KEGG_GLYCOSAMINOGLYCAN_BIOSYNTHESIS_CHONDROITIN_SULFATE	18	0.0819492	0.113969	0.1998	0.0864698	0.035964
KEGG_MAPK_SIGNALING_PATHWAY	222	0.0733793	0.0834078	0.184815	0.31613	0.010989
KEGG_MTOR_SIGNALING_PATHWAY	41	0.117559	0.102167	0.103896	0.095732	0.003996
KEGG_DORSO_VENTRAL_AXIS_FORMATION	22	0.201488	0.164376	0.184815	0.169731	0.040959
KEGG_TOLL_LIKE_RECEPTOR_SIGNALING_PATHWAY	90	0.190798	0.219417	0.394605	0.575028	0.046953
KEGG_NEUROTROPHIN_SIGNALING_PATHWAY	105	0.0694193	0.0688211	0.122877	0.255232	0.022977
KEGG_EPITHELIAL_CELL_SIGNALING_IN_HELICOBACTER_PYLORI_INFECTION	59	0.112049	0.118676	0.190809	0.170457	0.003996
KEGG_ENDOMETRIAL_CANCER	42	0.0629094	0.0942293	0.20979	0.515066	0.031968
KEGG_ACUTE_MYELOID_LEUKEMIA	48	0.0719393	0.0999537	0.225774	0.324821	0.045954
Number of Pathways with p-value less or equal to 0.05		7	7	5	4	17
BIOCARTA DATABASE (217 pathways)
Pathway Name	Size	TSM_E	FM	ARTP_E	HypergeometricKS =2000	GSEA
BIOCARTA_NO1_PATHWAY	24	0.00478995	0.00451	0.010989	0.0029604	0.00999001
BIOCARTA_GATA3_PATHWAY	14	0.0341397	0.0162531	0.035964	0.294401	0.108891
BIOCARTA_SALMONELLA_PATHWAY	9	0.00783992	0.0155691	0.040959	0.0242794	0.046953
BIOCARTA_HCMV_PATHWAY	16	0.0513195	0.0302979	0.041958	0.162917	0.0809191
BIOCARTA_IL4_PATHWAY	9	0.00364996	0.00444242	0.00999001	0.0242794	0.0969031
BIOCARTA_EGFR_SMRTE_PATHWAY	8	0.127909	0.0458358	0.033966	0.298062	0.0879121
BIOCARTA_SARS_PATHWAY	9	0.0602794	0.0139427	0.01998	0.0242794	0.001998
BIOCARTA_TPO_PATHWAY	21	0.640504	0.295778	0.031968	0.799907	0.284715
BIOCARTA_CREB_PATHWAY	22	0.312967	0.151569	0.041958	0.34982	0.0539461
BIOCARTA_CHEMICAL_PATHWAY	18	0.0199298	0.0354266	0.0629371	0.00684613	0.024975
BIOCARTA_EIF_PATHWAY	10	0.0486695	0.0750012	0.120879	0.144502	0.293706
BIOCARTA_RAB_PATHWAY	11	0.0404796	0.0441312	0.0749251	0.0508962	0.13986
BIOCARTA_MITOCHONDRIA_PATHWAY	17	0.0411496	0.0759373	0.138861	0.0699664	0.2997
BIOCARTA_PARKIN_PATHWAY	10	0.0142299	0.0235225	0.0519481	0.144502	0.125874
BIOCARTA_HSP27_PATHWAY	14	0.0183798	0.0325166	0.0739261	0.00706735	0.0669331
BIOCARTA_TEL_PATHWAY	15	0.0491295	0.0630766	0.0959041	0.042694	0.0789211
BIOCARTA_TOLL_PATHWAY	30	0.0426496	0.047069	0.0749251	0.103013	0.027972
BIOCARTA_GRANULOCYTES_PATHWAY	10	0.129189	0.169335	0.237762	0.0361901	0.135864
BIOCARTA_GCR_PATHWAY	15	0.105839	0.109258	0.161838	0.042694	0.048951
BIOCARTA_NFKB_PATHWAY	18	0.0597394	0.0682766	0.135864	0.00684613	0.026973
BIOCARTA_IL1R_PATHWAY	30	0.0582094	0.0764362	0.167832	0.0425138	0.13986
BIOCARTA_WNT_PATHWAY	20	0.105329	0.0990065	0.137862	0.0445791	0.0839161
BIOCARTA_RANKL_PATHWAY	11	0.0861291	0.0792993	0.114885	0.0508962	0.020979
BIOCARTA_KERATINOCYTE_PATHWAY	38	0.200528	0.131608	0.110889	0.0642699	0.032967
BIOCARTA_MAPK_PATHWAY	66	0.0558094	0.0603337	0.110889	0.28053	0.023976
BIOCARTA_NTHI_PATHWAY	24	0.0856491	0.118756	0.185814	0.219779	0.042957
BIOCARTA_EIF4_PATHWAY	19	0.245248	0.155375	0.117882	0.252657	0.046953
BIOCARTA_TALL1_PATHWAY	11	0.169298	0.107371	0.0939061	0.0508962	0.012987
BIOCARTA_VEGF_PATHWAY	22	0.470835	0.351925	0.208791	0.0678447	0.003996
Number of Pathways with p-value less or equal to 0.05		12	12	9	12	14
REACTOME DATABASE (430 pathways)
Pathway Name	Size	TSM_E	FM	ARTP_E	HypergeometricKS =2000	GSEA
REACTOME_APCDC20_MEDIATED_DEGRADATION_OF_CYCLIN_B	16	0.238938	0.0716927	0.013986	0.66038	0.482517
REACTOME_CONVERSION_FROM_APC_CDC20_TO_APC_CDH1_IN_LATE_ANAPHASE	14	0.282007	0.129634	0.030969	0.58578	0.203796
REACTOME_ELONGATION_AND_PROCESSING_OF_CAPPED_TRANSCRIPTS	102	0.00640994	0.00508454	0.015984	0.000929409	0.023976
REACTOME_FORMATION_AND_MATURATION_OF_MRNA_TRANSCRIPT	116	0.00748993	0.00575776	0.030969	0.00312995	0.046953
REACTOME_INACTIVATION_OF_APC_VIA_DIRECT_INHIBITION_OF_THE_APCOMPLEX	16	0.116589	0.0578273	0.046953	0.373473	0.210789
REACTOME_METABOLISM_OF_NITRIC_OXIDE	10	0.00537995	0.00623877	0.00699301	0.0361901	0.045954
REACTOME_MITOCHONDRIAL_FATTY_ACID_BETA_OXIDATION	8	0.571554	0.214255	0.020979	0.689236	0.172827
REACTOME_MITOTIC_PROMETAPHASE	69	0.377726	0.227423	0.036963	0.465621	0.587413
REACTOME_MRNA_3_END_PROCESSING	25	0.0253197	0.0282079	0.043956	0.0145302	0.04995
REACTOME_MRNA_SPLICING	83	0.00247998	0.00201702	0.016983	0.000194815	0.00699301
REACTOME_NUCLEOTIDE_LIKE_PURINERGIC_RECEPTORS	12	0.0546695	0.0189043	0.021978	0.21668	0.0639361
REACTOME_P2Y_RECEPTORS	9	0.0531995	0.0112224	0.013986	0.112008	0.011988
REACTOME_P38MAPK_EVENTS	11	0.233858	0.11251	0.047952	0.452521	0.15984
REACTOME_PROCESSING_OF_CAPPED_INTRON_CONTAINING_PRE_MRNA	107	0.00481995	0.00340873	0.011988	0.000884651	0.020979
REACTOME_PYRUVATE_METABOLISM	13	0.0457595	0.0178467	0.041958	0.255131	0.021978
REACTOME_RNA_POLYMERASE_III_TRANSCRIPTION	29	0.0525495	0.030967	0.02997	0.192887	0.037962
REACTOME_RNA_POLYMERASE_III_TRANSCRIPTION_INITIATION	26	0.119769	0.0521033	0.041958	0.273621	0.0589411
REACTOME_RNA_POLYMERASE_III_TRANSCRIPTION_INITIATION_FROM_TYPE_3_PROMOTER	19	0.139609	0.0634783	0.020979	0.252657	0.126873
REACTOME_ADP_SIGNALLING_THROUGH_P2Y_PURINOCEPTOR_12	16	0.235698	0.0893987	0.048951	0.162917	0.0519481
REACTOME_DEADENYLATION_OF_MRNA	15	0.00343997	0.0126401	0.035964	0.042694	0.017982
REACTOME_AMINE_COMPOUND_SLC_TRANSPORTERS	25	0.890261	0.608637	0.023976	0.679643	0.382617
REACTOME_SIGNAL_AMPLIFICATION	26	0.0767192	0.0396891	0.038961	0.131644	0.0549451
REACTOME_ACTIVATED_TAK1_MEDIATES_P38_MAPK_ACTIVATION	12	0.0196598	0.024469	0.038961	0.0683728	0.0599401
REACTOME_RNA_POLYMERASE_I_III_AND_MITOCHONDRIAL_TRANSCRIPTION	73	0.306677	0.185095	0.026973	0.405874	0.302697
REACTOME_CENTROSOME_MATURATION	55	0.0424996	0.038895	0.0829171	0.0626588	0.167832
REACTOME_GENE_EXPRESSION	323	0.0269997	0.0319787	0.0899101	0.0219296	0.206793
REACTOME_HEMOSTASIS	218	0.0482095	0.0570224	0.184815	0.0422876	0.0559441
REACTOME_INTRINSIC_PATHWAY_FOR_APOPTOSIS	22	0.0305297	0.0605859	0.115884	0.0225047	0.191808
REACTOME_LOSS_OF_NLP_FROM_MITOTIC_CENTROSOMES	47	0.0304397	0.0279831	0.0609391	0.0469655	0.0759241
REACTOME_MTOR_SIGNALLING	23	0.0343997	0.036966	0.0639361	0.0286566	0.020979
REACTOME_REGULATION_OF_BETA_CELL_DEVELOPMENT	95	0.0404696	0.0511714	0.163836	0.0289535	0.142857
REACTOME_TRANSLATION_INITIATION_COMPLEX_FORMATION	43	0.0167198	0.0235729	0.0639361	0.120892	0.231768
REACTOME_HUMAN_TAK1_ACTIVATES_NFKB_BY_PHOSPHORYLATION_AND_ACTIVATION_OF_IKKS_COMPLEX	13	0.0387396	0.0519927	0.0859141	0.0885123	0.012987
REACTOME_AMINO_ACID_AND_OLIGOPEPTIDE_SLC_TRANSPORTERS	41	0.241068	0.168775	0.110889	0.0181918	0.015984
REACTOME_AMINO_ACID_TRANSPORT_ACROSS_THE_PLASMA_MEMBRANE	25	0.115329	0.108074	0.133866	0.0441422	0.115884
REACTOME_UNFOLDED_PROTEIN_RESPONSE	15	0.0872891	0.112371	0.192807	0.042694	0.0759241
REACTOME_CALCITONIN_LIKE_LIGAND_RECEPTORS	9	0.881321	0.786016	0.405594	0.35122	0.002997
REACTOME_DOWNSTREAM_EVENTS_IN_GPCR_SIGNALING	366	0.219958	0.197319	0.190809	0.185534	0.040959
REACTOME_GLUTAMATE_NEUROTRANSMITTER_RELEASE_CYCLE	12	0.285977	0.236173	0.218781	0.0683728	0.047952
REACTOME_INORGANIC_CATION_ANION_SLC_TRANSPORTERS	72	0.250707	0.195716	0.144855	0.0578762	0.032967
REACTOME_IRS_RELATED_EVENTS	68	0.121749	0.122998	0.198801	0.206792	0.017982
REACTOME_MYD88_CASCADE	15	0.0664993	0.0779287	0.146853	0.333994	0.032967
REACTOME_TIE2_SIGNALING	14	0.199228	0.15649	0.170829	0.294401	0.037962
REACTOME_TRANSFORMATION_OF_LANOSTEROL_TO_CHOLESTEROL	7	0.458855	0.334718	0.213786	0.244238	0.042957
REACTOME_JNK_PHOSPHORYLATION_AND_ACTIVATION_MEDIATED_BY_ACTIVATED_HUMAN_TAK1	9	0.0537495	0.0572834	0.0839161	0.112008	0.021978
REACTOME_REGULATION_OF_PYRUVATE_DEHYDROGENASE_COMPLEX	7	0.176728	0.186987	0.218781	0.64034	0.025974
Number of Pathways with p-value less or equal to 0.05		18	18	24	16	23

## Sheet: Fibrinogen Response to Collagen
Phenotype: Fibrinogen Response to Collagen
KEGG DATABASE (186 pathways)
Pathway Name	Size	TSM_E	FM	ARTP_E	HypergeometricKS =2000	GSEA
KEGG_FATTY_ACID_METABOLISM	31	0.319707	0.0953421	0.012987	0.238657	0.100899
KEGG_ONE_CARBON_POOL_BY_FOLATE	12	0.0096699	0.00312007	0.004995	0.0683728	0.0629371
KEGG_BIOSYNTHESIS_OF_UNSATURATED_FATTY_ACIDS	18	0.194878	0.0376456	0.00999001	0.221531	0.0979021
KEGG_PPAR_SIGNALING_PATHWAY	55	0.320827	0.0613351	0.00599401	0.20696	0.0669331
KEGG_PEROXISOME	65	0.204748	0.117011	0.021978	0.165332	0.136863
KEGG_OLFACTORY_TRANSDUCTION	327	0.484655	0.323869	0.010989	0.617376	0.657343
KEGG_LEISHMANIA_INFECTION	55	0.429246	0.301028	0.037962	0.776024	0.180819
KEGG_GLYOXYLATE_AND_DICARBOXYLATE_METABOLISM	11	0.0430396	0.0472417	0.0779221	0.179603	0.260739
KEGG_FOLATE_BIOSYNTHESIS	9	0.0287697	0.0286549	0.0569431	0.0242794	0.01998
KEGG_REGULATION_OF_AUTOPHAGY	30	0.00944991	0.025378	0.0609391	0.0425138	0.0969031
KEGG_FOCAL_ADHESION	163	0.0479095	0.0482469	0.136863	0.217288	0.310689
KEGG_TOLL_LIKE_RECEPTOR_SIGNALING_PATHWAY	90	0.0479495	0.0471271	0.121878	0.156146	0.022977
KEGG_RIG_I_LIKE_RECEPTOR_SIGNALING_PATHWAY	60	0.0142599	0.0248546	0.0579421	0.106777	0.041958
KEGG_LONG_TERM_POTENTIATION	48	0.0363196	0.0377291	0.0889111	0.0537395	0.210789
KEGG_LONG_TERM_DEPRESSION	52	0.0408196	0.0562136	0.140859	0.160787	0.232767
KEGG_LYSOSOME	102	0.122409	0.0981204	0.0939061	0.00445278	0.028971
KEGG_SYSTEMIC_LUPUS_ERYTHEMATOSUS	76	0.336067	0.331608	0.547453	0.0472171	0.308691
KEGG_TERPENOID_BACKBONE_BIOSYNTHESIS	14	0.585934	0.309015	0.0959041	0.294401	0.00799201
KEGG_SULFUR_METABOLISM	10	0.234208	0.138243	0.123876	0.144502	0.015984
KEGG_NOD_LIKE_RECEPTOR_SIGNALING_PATHWAY	50	0.441516	0.447397	0.632368	0.690481	0.033966
Number of Pathways with p-value less or equal to 0.05		9	9	7	4	7
BIOCARTA DATABASE (217 pathways)
Pathway Name	Size	TSM_E	FM	ARTP_E	HypergeometricKS =2000	GSEA
BIOCARTA_NO1_PATHWAY	24	0.0914191	0.0330012	0.01998	0.415145	0.107892
BIOCARTA_CCR3_PATHWAY	19	0.0216398	0.00839204	0.010989	0.00958775	0.00599401
BIOCARTA_CXCR4_PATHWAY	19	0.00327997	0.00371586	0.00999001	0.0351208	0.036963
BIOCARTA_EPHA4_PATHWAY	7	0.500805	0.134593	0.017982	0.64034	0.226773
BIOCARTA_IL2_PATHWAY	16	0.0557194	0.026654	0.026973	0.0148186	0.003996
BIOCARTA_GSK3_PATHWAY	20	0.134809	0.057605	0.024975	0.523629	0.182817
BIOCARTA_NTHI_PATHWAY	24	0.254587	0.07162	0.004995	0.651762	0.0969031
BIOCARTA_NFKB_PATHWAY	18	0.271027	0.13198	0.02997	0.723783	0.256743
BIOCARTA_NUCLEARRS_PATHWAY	9	0.227178	0.0949236	0.041958	0.35122	0.114885
BIOCARTA_PTDINS_PATHWAY	20	0.0436396	0.011199	0.023976	0.124885	0.148851
BIOCARTA_MYOSIN_PATHWAY	22	0.0474495	0.0192022	0.038961	0.169731	0.137862
BIOCARTA_RAC1_PATHWAY	20	0.0127699	0.0228857	0.037962	0.0130515	0.11988
BIOCARTA_RAS_PATHWAY	19	0.00296997	0.0065477	0.01998	0.104809	0.0919081
BIOCARTA_IL1R_PATHWAY	30	0.213138	0.129114	0.045954	0.386913	0.0939061
BIOCARTA_TH1TH2_PATHWAY	15	0.00609994	0.0103531	0.031968	0.042694	0.0749251
BIOCARTA_PAR1_PATHWAY	26	0.0165198	0.00875198	0.023976	0.0535721	0.031968
BIOCARTA_AT1R_PATHWAY	25	0.0214598	0.0242957	0.0649351	0.113627	0.308691
BIOCARTA_CACAM_PATHWAY	9	0.0277797	0.0312886	0.0559441	0.112008	0.242757
BIOCARTA_PYK2_PATHWAY	24	0.0346597	0.0348544	0.0849151	0.0969508	0.221778
BIOCARTA_NKCELLS_PATHWAY	18	0.0316797	0.0444323	0.0899101	0.0270577	0.0669331
BIOCARTA_STEM_PATHWAY	15	0.0434896	0.0854167	0.17982	0.136029	0.256743
BIOCARTA_GPCR_PATHWAY	22	0.0461695	0.0456698	0.103896	0.169731	0.264735
BIOCARTA_CREB_PATHWAY	22	0.0437396	0.0879095	0.152847	0.169731	0.378621
BIOCARTA_FAS_PATHWAY	27	0.0620894	0.0788513	0.140859	0.0232981	0.0719281
BIOCARTA_IL7_PATHWAY	13	0.143629	0.0996913	0.114885	0.0230592	0.010989
BIOCARTA_SPPA_PATHWAY	19	0.0572794	0.0654582	0.127872	0.252657	0.03996
BIOCARTA_CDMAC_PATHWAY	14	0.0676993	0.0643121	0.110889	0.294401	0.025974
BIOCARTA_EPONFKB_PATHWAY	11	0.438896	0.455547	0.464535	0.799546	0.042957
BIOCARTA_IL6_PATHWAY	19	0.569544	0.355888	0.134865	0.252657	0.037962
BIOCARTA_IL10_PATHWAY	15	0.285427	0.204567	0.148851	0.333994	0.035964
BIOCARTA_PPARA_PATHWAY	46	0.103969	0.0639675	0.0649351	0.164582	0.030969
BIOCARTA_LEPTIN_PATHWAY	11	0.316487	0.153137	0.0999001	0.179603	0.042957
BIOCARTA_BARR_MAPK_PATHWAY	9	0.388106	0.154077	0.0569431	0.35122	0.046953
BIOCARTA_BARRESTIN_PATHWAY	6	0.258117	0.102522	0.0599401	0.190852	0.014985
Number of Pathways with p-value less or equal to 0.05		15	15	16	8	14
REACTOME DATABASE (430 pathways)
Pathway Name	Size	TSM_E	FM	ARTP_E	HypergeometricKS =2000	GSEA
REACTOME_ACTIVATED_TLR4_SIGNALLING	19	0.376416	0.158593	0.02997	0.487774	0.265734
REACTOME_BASIGIN_INTERACTIONS	20	0.127679	0.0416996	0.030969	0.124885	0.955045
REACTOME_CELL_SURFACE_INTERACTIONS_AT_THE_VASCULAR_WALL	71	0.137249	0.0744946	0.030969	0.641302	0.453546
REACTOME_COLLAGEN_MEDIATED_ACTIVATION_CASCADE	20	0.148939	0.0472461	0.012987	0.2846	0.4995
REACTOME_G_ALPHA_12_13_SIGNALLING_EVENTS	40	0.0540295	0.033147	0.02997	0.296727	0.812188
REACTOME_HORMONE_SENSITIVE_LIPASE_HSL_MEDIATED_TRIACYLGLYCEROL_HYDROLYSIS	8	0.097809	0.0484513	0.02997	0.298062	0.852148
REACTOME_METABOLISM_OF_LIPIDS_AND_LIPOPROTEINS	188	0.567584	0.372229	0.011988	0.19646	0.124875
REACTOME_MYD88_CASCADE	15	0.346117	0.0689336	0.00599401	0.333994	0.240759
REACTOME_NRAGE_SIGNALS_DEATH_THROUGH_JNK	34	0.0726893	0.0349055	0.024975	0.312311	0.72028
REACTOME_NUCLEAR_RECEPTOR_TRANSCRIPTION_PATHWAY	35	0.0213698	0.0101008	0.027972	0.189639	0.375624
REACTOME_OLFACTORY_SIGNALING_PATHWAY	293	0.405566	0.220105	0.013986	0.445236	0.821179
REACTOME_P75_NTR_RECEPTOR_MEDIATED_SIGNALLING	62	0.184158	0.072031	0.030969	0.470867	0.022977
REACTOME_P75NTR_RECRUITS_SIGNALLING_COMPLEXES	8	0.804592	0.148159	0.00599401	0.689236	0.113886
REACTOME_P75NTR_SIGNALS_VIA_NFKB	11	0.631194	0.2322	0.012987	0.799546	0.302697
REACTOME_PEROXISOMAL_LIPID_METABOLISM	17	0.236948	0.0676712	0.026973	0.191517	0.978022
REACTOME_PLATELET_ACTIVATION_TRIGGERS	51	0.193198	0.122643	0.035964	0.709161	0.414585
REACTOME_PLATELET_ADHESION_TO_EXPOSED_COLLAGEN	12	0.552284	0.157722	0.013986	0.826806	0.832168
REACTOME_RECRUITMENT_OF_NUMA_TO_MITOTIC_CENTROSOMES	10	0.0481395	0.0301171	0.033966	0.144502	0.865135
REACTOME_REGULATION_OF_LIPID_METABOLISM_BY_PEROXISOME_PROLIFERATOR_ACTIVATED_RECEPTOR_ALPHA	47	0.777792	0.425136	0.017982	0.460014	0.577423
REACTOME_SIGNALING_BY_BMP	20	0.0112799	0.0161679	0.025974	0.0445791	0.534466
REACTOME_SIGNALING_BY_VEGF	9	0.159148	0.0487474	0.025974	0.35122	0.8002
REACTOME_SIGNALING_IN_IMMUNE_SYSTEM	259	0.576894	0.454387	0.031968	0.892039	0.101898
REACTOME_SIGNALLING_BY_NGF	169	0.0363496	0.0162109	0.022977	0.277524	0.126873
REACTOME_SIGNALLING_TO_P38_VIA_RIT_AND_RIN	12	0.0427696	0.0154583	0.020979	0.0683728	0.361638
REACTOME_SOS_MEDIATED_SIGNALLING	12	0.137689	0.0628303	0.04995	0.21668	0.646354
REACTOME_TOLL_LIKE_RECEPTOR_9_CASCADE	19	0.270987	0.0945178	0.012987	0.487774	0.210789
REACTOME_TOLL_RECEPTOR_CASCADES	72	0.388756	0.256165	0.02997	0.522326	0.287712
REACTOME_TRAFFICKING_OF_GLUR2_CONTAINING_AMPA_RECEPTORS	11	0.0184198	0.0249813	0.03996	0.0508962	0.401598
REACTOME_PURINE_RIBONUCLEOSIDE_MONOPHOSPHATE_BIOSYNTHESIS	9	0.112639	0.0516811	0.02997	0.35122	0.243756
REACTOME_CHYLOMICRON_MEDIATED_LIPID_TRANSPORT	15	0.0307697	0.0315143	0.0659341	0.0104425	0.470529
REACTOME_COPI_MEDIATED_TRANSPORT	9	0.0308197	0.0678083	0.122877	0.112008	0.964036
REACTOME_FORMATION_OF_THE_EARLY_ELONGATION_COMPLEX	24	0.0323897	0.0694864	0.144855	0.0969508	0.226773
REACTOME_HIV1_TRANSCRIPTION_ELONGATION	31	0.0398196	0.075259	0.146853	0.118264	0.618382
REACTOME_INACTIVATION_OF_APC_VIA_DIRECT_INHIBITION_OF_THE_APCOMPLEX	16	0.0395496	0.0614669	0.123876	0.373473	0.442557
REACTOME_PHOSPHORYLATION_OF_THE_APC	15	0.0283097	0.0640856	0.112887	0.333994	0.612388
REACTOME_RNA_POLYMERASE_II_TRANSCRIPTION	69	0.0467095	0.0644682	0.165834	0.0417649	0.505495
REACTOME_SIGNALLING_TO_ERKS	30	0.0463095	0.0442673	0.10989	0.215355	0.0619381
REACTOME_TRAFFICKING_OF_AMPA_RECEPTORS	22	0.0147699	0.0278623	0.0749251	0.0225047	0.120879
REACTOME_TRANSCRIPTION_OF_THE_HIV_GENOME	45	0.0452395	0.0686668	0.190809	0.0352113	0.781219
REACTOME_ACTIVATION_OF_RAC	12	0.0356996	0.0683757	0.140859	0.0683728	0.728272
REACTOME_DEPOLARIZATION_OF_THE_PRESYNAPTIC_TERMINAL_TRIGGERS_THE_OPENING_OF_CALCIUM_CHANNELS	10	0.0235298	0.0615332	0.122877	0.144502	0.0769231
REACTOME_PACKAGING_OF_TELOMERE_ENDS	27	0.324427	0.311826	0.418581	0.00726268	0.897103
REACTOME_RNA_POLYMERASE_I_CHAIN_ELONGATION	18	0.245188	0.213895	0.32967	0.0270577	0.035964
REACTOME_RNA_POLYMERASE_I_PROMOTER_CLEARANCE	43	0.302617	0.257149	0.327672	0.0011535	0.204795
REACTOME_TRANSCRIPTION	132	0.229218	0.234615	0.441558	0.0101784	0.539461
REACTOME_RNA_POLYMERASE_I_PROMOTER_OPENING	26	0.331587	0.268286	0.321678	0.00139798	0.866134
REACTOME_RNA_POLYMERASE_I_III_AND_MITOCHONDRIAL_TRANSCRIPTION	73	0.499455	0.52058	0.685315	0.0338979	0.507493
REACTOME_BASE_FREE_SUGAR_PHOSPHATE_REMOVAL_VIA_THE_SINGLE_NUCLEOTIDE_REPLACEMENT_PATHWAY	7	0.918791	0.929166	0.895105	1	0.048951
REACTOME_CHOLESTEROL_BIOSYNTHESIS	18	0.615524	0.484984	0.186813	0.723783	0.018981
REACTOME_HORMONE_LIGAND_BINDING_RECEPTORS	5	0.314537	0.353418	0.438561	1	0.043956
REACTOME_LATE_PHASE_OF_HIV_LIFE_CYCLE	69	0.0811992	0.108416	0.247752	0.136758	0.044955
REACTOME_NF_KB_IS_ACTIVATED_AND_SIGNALS_SURVIVAL	8	0.782772	0.809573	0.774226	1	0.02997
REACTOME_PEPTIDE_LIGAND_BINDING_RECEPTORS	148	0.362246	0.391698	0.543457	0.641902	0.031968
REACTOME_G_BETA_GAMMA_SIGNALLING_THROUGH_PI3KGAMMA	21	0.95871	0.938526	0.966034	1	0.04995
Number of Pathways with p-value less or equal to 0.05		18	15	29	11	9

## Sheet: Fibrinogen Response to ADP
Phenotype: Fibrinogen Response to ADP
KEGG DATABASE (186 pathways)
Pathway Name	Size	TSM_E	FM	ARTP_E	HypergeometricKS =2000	GSEA
KEGG_CYSTEINE_AND_METHIONINE_METABOLISM	32	0.00512995	0.00104067	0.001998	0.0598881	0.000936992
KEGG_SELENOAMINO_ACID_METABOLISM	23	0.172008	0.0418983	0.010989	0.382584	0.0388158
KEGG_O_GLYCAN_BIOSYNTHESIS	26	0.0310197	0.0170284	0.01998	0.131644	0.0152828
KEGG_PYRUVATE_METABOLISM	33	0.0459195	0.0153225	0.00999001	0.151997	0.0170668
KEGG_PROPANOATE_METABOLISM	28	0.224978	0.128028	0.041958	0.329797	0.131017
KEGG_NITROGEN_METABOLISM	16	0.0334797	0.00365522	0.003996	0.0553647	0.00403271
KEGG_OOCYTE_MEIOSIS	87	0.147029	0.091667	0.037962	0.401857	0.0954541
KEGG_MTOR_SIGNALING_PATHWAY	41	0.176468	0.0817367	0.024975	0.826852	0.0778255
KEGG_HEDGEHOG_SIGNALING_PATHWAY	45	0.0535695	0.0430404	0.043956	0.413268	0.0533151
KEGG_ANTIGEN_PROCESSING_AND_PRESENTATION	71	0.000929991	0.00300667	0.01998	0.00569602	0.00308134
KEGG_CYTOSOLIC_DNA_SENSING_PATHWAY	48	0.00534995	0.0106581	0.046953	0.00368151	0.0106866
KEGG_JAK_STAT_SIGNALING_PATHWAY	132	0.00184998	0.00428931	0.010989	0.0313245	0.00433295
KEGG_LONG_TERM_POTENTIATION	48	0.00456995	0.00479315	0.021978	0.00125157	0.00483781
KEGG_LEISHMANIA_INFECTION	55	0.0105899	0.0146781	0.044955	0.0626588	0.0148199
KEGG_AUTOIMMUNE_THYROID_DISEASE	41	0.000269997	0.00128972	0.00899101	0.00673412	0.00119772
KEGG_SYSTEMIC_LUPUS_ERYTHEMATOSUS	76	0.0176598	0.00956666	0.015984	1.31269361228759e-05	0.00969918
KEGG_FATTY_ACID_METABOLISM	31	0.0241398	0.0452914	0.116883	0.0189128	0.0453337
KEGG_N_GLYCAN_BIOSYNTHESIS	37	0.0323697	0.0395103	0.0929071	0.0554614	0.0398255
KEGG_AMINOACYL_TRNA_BIOSYNTHESIS	37	0.00450995	0.0100357	0.0609391	0.0026508	0.0104292
KEGG_RIBOSOME	72	0.0205198	0.031712	0.0819181	0.00282703	0.0314315
KEGG_SNARE_INTERACTIONS_IN_VESICULAR_TRANSPORT	27	0.0428996	0.0491542	0.0899101	0.301507	0.0505253
KEGG_INTESTINAL_IMMUNE_NETWORK_FOR_IGA_PRODUCTION	34	0.0305197	0.047097	0.0959041	0.170364	0.0464156
KEGG_OLFACTORY_TRANSDUCTION	327	0.0130699	0.0193439	0.0689311	0.00874061	0.0190125
KEGG_RENAL_CELL_CARCINOMA	58	0.0378896	0.0396632	0.103896	0.156721	0.0379123
KEGG_ENDOMETRIAL_CANCER	42	0.0354096	0.0455444	0.0889111	0.203618	0.0461115
KEGG_PROSTATE_CANCER	72	0.0378696	0.0260454	0.0529471	0.26814	0.0255905
KEGG_NON_SMALL_CELL_LUNG_CANCER	47	0.0390596	0.0394575	0.0889111	0.18061	0.0401035
KEGG_ASTHMA	23	0.0305797	0.0448661	0.115884	0.19419	0.0463981
KEGG_VEGF_SIGNALING_PATHWAY	68	0.0435796	0.0566618	0.105894	0.125762	0.0576917
KEGG_B_CELL_RECEPTOR_SIGNALING_PATHWAY	63	0.0480695	0.0644178	0.160839	0.230703	0.0653146
KEGG_TYPE_I_DIABETES_MELLITUS	32	0.0411096	0.0647443	0.136863	0.443712	0.0667617
KEGG_ALLOGRAFT_REJECTION	29	0.0391096	0.0572397	0.160839	0.35832	0.0574537
KEGG_GRAFT_VERSUS_HOST_DISEASE	31	0.0334697	0.0582629	0.132867	0.415424	0.0573368
KEGG_REGULATION_OF_AUTOPHAGY	30	0.0565994	0.0656152	0.116883	0.0425138	0.0652901
KEGG_PRION_DISEASES	29	0.0574794	0.0757496	0.141858	0.0352328	0.0768197
Number of Pathways with p-value less or equal to 0.05		29	26	17	12	24
BIOCARTA DATABASE (217 pathways)
Pathway Name	Size	TSM_E	FM	ARTP_E	HypergeometricKS =2000	GSEA
BIOCARTA_BIOPEPTIDES_PATHWAY	34	0.0179398	0.00808467	0.018981	0.0811528	0.00786266
BIOCARTA_MCM_PATHWAY	15	0.0657093	0.0347218	0.042957	0.042694	0.0296734
BIOCARTA_SKP2E2F_PATHWAY	9	0.184168	0.0376344	0.017982	0.35122	0.0323376
BIOCARTA_EGF_PATHWAY	24	0.0098199	0.0183459	0.045954	0.0969508	0.0171777
BIOCARTA_ERK_PATHWAY	23	0.117309	0.0618751	0.044955	0.19419	0.0601393
BIOCARTA_IL3_PATHWAY	13	0.0361996	0.0231623	0.03996	0.255131	0.0232305
BIOCARTA_IL6_PATHWAY	19	0.000559994	0.00150512	0.004995	0.00214619	0.00140113
BIOCARTA_IL22BP_PATHWAY	15	0.00517995	0.0165702	0.047952	0.042694	0.0169794
BIOCARTA_RACCYCD_PATHWAY	22	0.139859	0.0495202	0.015984	0.590933	0.0471983
BIOCARTA_MONOCYTE_PATHWAY	5	0.0137799	0.0280324	0.047952	0.139373	0.0281105
BIOCARTA_CDK5_PATHWAY	10	0.0945991	0.0345472	0.034965	0.144502	0.0317226
BIOCARTA_RAS_PATHWAY	19	0.0181398	0.0215771	0.047952	0.0351208	0.0206338
BIOCARTA_RB_PATHWAY	11	0.367316	0.143868	0.020979	0.799546	0.150692
BIOCARTA_CHREBP2_PATHWAY	36	0.0804892	0.0277583	0.022977	0.106343	0.0307058
BIOCARTA_P27_PATHWAY	10	0.204368	0.0547056	0.034965	0.4029	0.055039
BIOCARTA_HER2_PATHWAY	17	0.0108199	0.0109865	0.024975	0.0203205	0.0112712
BIOCARTA_MAL_PATHWAY	13	0.00403996	0.00395837	0.00599401	0.0885123	0.00370629
BIOCARTA_BARR_MAPK_PATHWAY	9	0.154468	0.0363821	0.035964	0.112008	0.0384174
BIOCARTA_BARRESTIN_SRC_PATHWAY	11	0.100409	0.0247294	0.01998	0.0508962	0.0228128
BIOCARTA_SARS_PATHWAY	9	0.0321297	0.0115537	0.018981	0.35122	0.0117051
BIOCARTA_TPO_PATHWAY	21	0.00403996	0.00206547	0.004995	0.0173286	0.00197618
BIOCARTA_GRANULOCYTES_PATHWAY	10	0.0175598	0.039794	0.0749251	0.144502	0.0401588
BIOCARTA_EPO_PATHWAY	16	0.0427596	0.026305	0.0649351	0.162917	0.0268739
BIOCARTA_SET_PATHWAY	10	0.0880091	0.0457268	0.0509491	0.144502	0.0448384
BIOCARTA_GLEEVEC_PATHWAY	18	0.0683393	0.0477722	0.0649351	0.221531	0.0442149
BIOCARTA_PDGF_PATHWAY	26	0.0215698	0.0311225	0.0739261	0.131644	0.0299104
BIOCARTA_CLASSIC_PATHWAY	11	0.0470395	0.0922149	0.166833	0.179603	0.091448
BIOCARTA_HCMV_PATHWAY	16	0.0389696	0.0758717	0.152847	0.162917	0.0752402
BIOCARTA_IL7_PATHWAY	13	0.0458595	0.077376	0.146853	0.255131	0.0794321
BIOCARTA_LECTIN_PATHWAY	10	0.0413696	0.0738129	0.142857	0.144502	0.0747557
Number of Pathways with p-value less or equal to 0.05		18	23	21	6	23
REACTOME DATABASE (430 pathways)
Pathway Name	Size	TSM_E	FM	ARTP_E	HypergeometricKS =2000	GSEA
REACTOME_ACTIVATED_AMPK_STIMULATES_FATTY_ACID_OXIDATION_IN_MUSCLE	14	0.0635894	0.0223273	0.026973	0.294401	0.0839161
REACTOME_ACTIVATION_OF_THE_PRE_REPLICATIVE_COMPLEX	23	0.0169698	0.00965865	0.020979	0.0286566	0.0999001
REACTOME_CASPASE_MEDIATED_CLEAVAGE_OF_CYTOSKELETAL_PROTEINS	8	0.119669	0.0239079	0.016983	0.298062	0.0729271
REACTOME_DUAL_INCISION_REACTION_IN_GG_NER	12	0.00564994	0.00511427	0.00599401	0.21668	0.176823
REACTOME_FORMATION_AND_MATURATION_OF_MRNA_TRANSCRIPT	116	0.0378396	0.0323576	0.0719281	0.154539	0.15984
REACTOME_FORMATION_OF_A_POOL_OF_FREE_40S_SUBUNITS	74	0.0283197	0.0389233	0.102897	0.00162479	0.023976
REACTOME_FRS2_MEDIATED_ACTIVATION	14	0.00481995	0.00226409	0.00699301	0.0319435	0.026973
REACTOME_GAMMA_CARBOXYLATION_TRANSPORT_AND_AMINO_TERMINAL_CLEAVAGE_OF_PROTEINS	6	0.00495995	0.00567935	0.00899101	0.036414	0.121878
REACTOME_GENE_EXPRESSION	323	0.00652993	0.00722882	0.01998	0.00106644	0.012987
REACTOME_GLOBAL_GENOMIC_NER	20	0.0420996	0.0335129	0.0659341	0.2846	0.261738
REACTOME_GRB2_EVENTS_IN_EGFR_SIGNALING	10	0.00117999	0.000717698	0.002997	0.0361901	0.0519481
REACTOME_GTP_HYDROLYSIS_AND_JOINING_OF_THE_60S_RIBOSOMAL_SUBUNIT	81	0.0114299	0.0183	0.0549451	0.00221091	0.01998
REACTOME_HORMONE_LIGAND_BINDING_RECEPTORS	5	0.00604994	0.025961	0.0609391	0.0202354	0.0859141
REACTOME_INSULIN_SYNTHESIS_AND_SECRETION	97	0.0135799	0.0214147	0.037962	0.00478735	0.016983
REACTOME_IRS_RELATED_EVENTS	68	0.0261597	0.00379555	0.004995	0.31539	0.0769231
REACTOME_METABOLISM_OF_PROTEINS	163	0.00794992	0.0115451	0.043956	0.00362199	0.0719281
REACTOME_MITOCHONDRIAL_TRNA_AMINOACYLATION	16	0.0341097	0.0460503	0.105894	0.0553647	0.233766
REACTOME_MRNA_3_END_PROCESSING	25	0.0223398	0.00836412	0.010989	0.113627	0.0739261
REACTOME_MTOR_SIGNALLING	23	0.0794592	0.015833	0.00899101	0.622185	0.161838
REACTOME_MTORC1_MEDIATED_SIGNALLING	8	0.141279	0.0221273	0.00899101	0.689236	0.368631
REACTOME_PEPTIDE_CHAIN_ELONGATION	68	0.0195898	0.0277724	0.0689311	0.00137296	0.011988
REACTOME_POST_TRANSLATIONAL_PROTEIN_MODIFICATION	27	0.0252597	0.0284987	0.0689311	0.150923	0.193806
REACTOME_PURINE_METABOLISM	23	0.0307797	0.0396704	0.0849151	0.19419	0.380619
REACTOME_PURINE_SALVAGE_REACTIONS	9	0.00742993	0.00944717	0.031968	0.112008	0.127872
REACTOME_PYRUVATE_METABOLISM	13	0.0560494	0.01963	0.020979	0.0885123	0.03996
REACTOME_REGULATION_OF_BETA_CELL_DEVELOPMENT	95	0.0390596	0.0489374	0.134865	0.00363308	0.00699301
REACTOME_RNA_POLYMERASE_I_PROMOTER_CLEARANCE	43	0.0453395	0.0165306	0.0539461	4.74529e-06	0.0609391
REACTOME_RNA_POLYMERASE_II_TRANSCRIPTION	69	0.0118999	0.0146843	0.034965	0.333189	0.166833
REACTOME_SHC_MEDIATED_SIGNALLING	11	0.00364996	0.00173963	0.00699301	0.0508962	0.048951
REACTOME_SHC_RELATED_EVENTS	12	0.00296997	0.00170984	0.00699301	0.0683728	0.033966
REACTOME_SIGNALING_BY_EGFR	37	0.125129	0.0412267	0.018981	0.230597	0.020979
REACTOME_SIGNALLING_TO_ERKS	30	0.0313597	0.0230763	0.0509491	0.103013	0.010989
REACTOME_SIGNALLING_TO_P38_VIA_RIT_AND_RIN	12	0.00341997	0.00118064	0.003996	0.015943	0.00799201
REACTOME_SIGNALLING_TO_RAS	24	0.0179498	0.0111019	0.015984	0.0358509	0.00699301
REACTOME_SOS_MEDIATED_SIGNALLING	12	0.00255997	0.00151401	0.004995	0.0683728	0.02997
REACTOME_TRANSCRIPTION	132	0.000889991	0.000789376	0.00699301	0.000133914	0.012987
REACTOME_TRANSLATION	90	0.0143899	0.0227161	0.0689311	0.00387551	0.027972
REACTOME_TRKA_SIGNALLING_FROM_THE_PLASMA_MEMBRANE	86	0.0261097	0.0108922	0.00899101	0.116807	0.017982
REACTOME_TRNA_AMINOACYLATION	34	0.0304797	0.0464631	0.111888	0.0124388	0.104895
REACTOME_VIRAL_MRNA_TRANSLATION	69	0.0204698	0.0295765	0.0919081	0.00165753	0.016983
REACTOME_ETHANOL_OXIDATION	5	0.00698993	0.0313724	0.0689311	0.0202354	0.114885
REACTOME_RNA_POLYMERASE_I_PROMOTER_OPENING	26	0.0705093	0.018101	0.0559441	1.66449e-07	0.02997
REACTOME_RNA_POLYMERASE_I_III_AND_MITOCHONDRIAL_TRANSCRIPTION	73	0.00864991	0.00578295	0.02997	1.96358e-05	0.023976
REACTOME_CD28_DEPENDENT_PI3K_AKT_SIGNALING	15	0.293157	0.068641	0.010989	0.624517	0.307692
REACTOME_COSTIMULATION_BY_THE_CD28_FAMILY	53	0.203738	0.117075	0.046953	0.433402	0.197802
REACTOME_MRNA_SPLICING	83	0.122709	0.0653915	0.036963	0.150435	0.30969
REACTOME_PI3K_AKT_SIGNALLING	35	0.199308	0.0929335	0.022977	0.526026	0.202797
REACTOME_REGULATION_OF_APC_ACTIVATORS_BETWEEN_G1_S_AND_EARLY_ANAPHASE	61	0.217018	0.103337	0.036963	0.19958	0.0739261
REACTOME_SPHINGOLIPID_METABOLISM	27	0.429126	0.197854	0.038961	0.509729	0.461538
REACTOME_ACTIVATION_OF_NMDA_RECEPTOR_UPON_GLUTAMATE_BINDING_AND_POSTSYNAPTIC_EVENTS	25	0.627014	0.351643	0.048951	0.679643	0.200799
REACTOME_COMPLEMENT_CASCADE	15	0.0408996	0.0802478	0.147852	0.042694	0.271728
REACTOME_HORMONE_SENSITIVE_LIPASE_HSL_MEDIATED_TRIACYLGLYCEROL_HYDROLYSIS	8	0.0454195	0.090801	0.134865	0.298062	0.178821
REACTOME_REGULATION_OF_GENE_EXPRESSION_IN_BETA_CELLS	83	0.0414296	0.0557795	0.160839	0.00304299	0.026973
REACTOME_RNA_POLYMERASE_III_TRANSCRIPTION_INITIATION_FROM_TYPE_3_PROMOTER	19	0.0442096	0.0545346	0.123876	0.252657	0.331668
REACTOME_HUMAN_TAK1_ACTIVATES_NFKB_BY_PHOSPHORYLATION_AND_ACTIVATION_OF_IKKS_COMPLEX	13	0.0379496	0.0677364	0.132867	0.255131	0.102897
REACTOME_REGULATION_OF_PYRUVATE_DEHYDROGENASE_COMPLEX	7	0.0356596	0.0663344	0.132867	0.0573879	0.136863
REACTOME_INFLUENZA_LIFE_CYCLE	111	0.244048	0.257185	0.403596	0.0422554	0.028971
REACTOME_INFLUENZA_VIRAL_RNA_TRANSCRIPTION_AND_REPLICATION	82	0.0561194	0.0765557	0.17982	0.012536	0.04995
REACTOME_PACKAGING_OF_TELOMERE_ENDS	27	0.138529	0.0832804	0.203796	0.000454635	0.0809191
REACTOME_RNA_POLYMERASE_I_CHAIN_ELONGATION	18	0.0742593	0.0659051	0.158841	0.0270577	0.392607
REACTOME_TELOMERE_MAINTENANCE	44	0.0898691	0.0770569	0.183816	0.0014832	0.0579421
REACTOME_APCDC20_MEDIATED_DEGRADATION_OF_CYCLIN_B	16	0.276627	0.196597	0.155844	0.373473	0.044955
REACTOME_SIGNALING_BY_NOTCH	16	0.308087	0.163753	0.0869131	0.0553647	0.003996
REACTOME_TRAFFICKING_OF_GLUR2_CONTAINING_AMPA_RECEPTORS	11	0.178248	0.0914365	0.0929071	0.0508962	0.020979
REACTOME_RETROGRADE_NEUROTROPHIN_SIGNALLING	9	0.725153	0.660317	0.477522	0.35122	0.028971
REACTOME_NA_CL_DEPENDENT_NEUROTRANSMITTER_TRANSPORTERS	17	0.206118	0.121559	0.107892	0.191517	0.00699301
Number of Pathways with p-value less or equal to 0.05		42	43	33	29	29
